# Supplementary material for: A2Bn–1PbnI3n+1 (A = BA, PEA; B = MA; n = 1, 2): Engineering Quantum-Well Crystals for High Mass Density and Fast Scintillators
Source: J Phys Chem C Nanomater Interfaces. 2023 Apr 26;127(22):10737–47. doi: 10.1021/acs.jpcc.3c00824 (PMC10258843; doi:10.1021/acs.jpcc.3c00824)
Supplement: Supplementary file 2 — jp3c00824_si_002.cif [file jp3c00824_si_002.cif]

#======================================================================
# CRYSTAL DATA
#----------------------------------------------------------------------
data_VESTA_phase_1

_chemical_name_common                  'Butylammonium Methylammonium Lead Iodi'
_cell_length_a                         8.9785(4)
_cell_length_b                         39.414(2)
_cell_length_c                         8.8524(7)
_cell_angle_alpha                      90.000000
_cell_angle_beta                       90.000000
_cell_angle_gamma                      90.000000
_cell_volume                           3132.675092
_space_group_name_H-M_alt              'C c 2 m'
_space_group_IT_number                 40

loop_
_space_group_symop_operation_xyz
   'x, y, z'
   '-x, y, -z'
   '-x, y, z+1/2'
   'x, y, -z+1/2'
   'x+1/2, y+1/2, z'
   '-x+1/2, y+1/2, -z'
   '-x+1/2, y+1/2, z+1/2'
   'x+1/2, y+1/2, -z+1/2'

loop_
   _atom_site_label
   _atom_site_occupancy
   _atom_site_fract_x
   _atom_site_fract_y
   _atom_site_fract_z
   _atom_site_adp_type
   _atom_site_U_iso_or_equiv
   _atom_site_type_symbol
   Pb1        1.0     0.7496(2)    0.2489(5)    0.250000    Uani  0.055100 Pb
   Pb2        1.0     0.7492(4)    0.4135(5)    0.250000    Uani  0.067900 Pb
   I1         1.0     1.000000     0.2441(5)    0.000000    Uani  0.122000 I
   I2         1.0     0.500000     0.2600(5)    0.000000    Uani  0.100667 I
   I3         1.0     0.500000     0.4031(5)    0.000000    Uani  0.131667 I
   I4         1.0     1.000000     0.4222(5)    0.000000    Uani  0.108333 I
   I5         1.0     0.7950(4)    0.3308(5)    0.250000    Uani  0.107333 I
   I6         1.0     0.6902(8)    0.4905(5)    0.250000    Uani  0.147000 I
   I7         1.0     0.6907(8)    0.1718(5)    0.250000    Uani  0.136667 I
   N1         1.0     0.235(10)    0.364(2)     0.250000    Uiso  0.220000 N
   H1A        0.5000  0.167600     0.368400     0.321300    Uiso  0.329000 H
   H1B        0.5000  0.198400     0.370000     0.160300    Uiso  0.329000 H
   H1C        0.5000  0.317600     0.376100     0.268400    Uiso  0.329000 H
   C1         1.0     0.271(10)    0.328(3)     0.250000    Uiso  0.220000 C
   H1D        0.5000  0.344000     0.323100     0.173200    Uiso  0.329000 H
   H1E        0.5000  0.182100     0.314800     0.230100    Uiso  0.329000 H
   H1F        0.5000  0.310700     0.321400     0.346700    Uiso  0.329000 H
   N2         1.0     0.297300     0.466900     0.250000    Uiso  0.094000 N
   H2A        1.0     0.251100     0.446900     0.250000    Uiso  0.141000 H
   H2B        0.5000  0.354200     0.468700     0.332000    Uiso  0.141000 H
   H2C        0.5000  0.354200     0.468700     0.168000    Uiso  0.141000 H
   C2         1.0     0.185100     0.494400     0.250000    Uiso  0.100000 C
   H2D        0.5000  0.122300     0.493100     0.339100    Uiso  0.113000 H
   H2E        0.5000  0.122300     0.493100     0.160900    Uiso  0.113000 H
   C3         1.0     0.279100     0.527700     0.250000    Uiso  0.100000 C
   H3A        0.5000  0.343300     0.527600     0.338300    Uiso  0.113000 H
   H3B        0.5000  0.343300     0.527600     0.161700    Uiso  0.113000 H
   C4         1.0     0.188100     0.561400     0.250000    Uiso  0.100000 C
   H4A        0.5000  0.125400     0.562900     0.161000    Uiso  0.113000 H
   H4B        0.5000  0.125400     0.562900     0.339000    Uiso  0.113000 H
   C5         1.0     0.304100     0.589300     0.250000    Uiso  0.100000 C
   H5A        1.0     0.255200     0.611000     0.250000    Uiso  0.141000 H
   H5B        0.5000  0.365400     0.587300     0.161500    Uiso  0.141000 H
   H5C        0.5000  0.365400     0.587300     0.338500    Uiso  0.141000 H
   N3         1.0     0.288400     0.189300     0.250000    Uiso  0.615000 N
   H3C        1.0     0.255400     0.210700     0.250000    Uiso  0.922000 H
   H3D        0.5000  0.343600     0.185800     0.168000    Uiso  0.922000 H
   H3E        0.5000  0.343600     0.185800     0.332000    Uiso  0.922000 H
   C6         1.0     0.156700     0.165200     0.250000    Uiso  0.615000 C
   H6A        0.5000  0.095400     0.168500     0.160900    Uiso  0.738000 H
   H6B        0.5000  0.095400     0.168500     0.339100    Uiso  0.738000 H
   C7         1.0     0.229200     0.129800     0.250000    Uiso  0.615000 C
   H7A        0.5000  0.292600     0.127800     0.338400    Uiso  0.738000 H
   H7B        0.5000  0.292600     0.127800     0.161600    Uiso  0.738000 H
   C8         1.0     0.113400     0.099200     0.250000    Uiso  0.615000 C
   H8A        0.5000  0.050200     0.100500     0.338800    Uiso  0.738000 H
   H8B        0.5000  0.050200     0.100500     0.161200    Uiso  0.738000 H
   C9         1.0     0.200200     0.065400     0.250000    Uiso  0.615000 C
   H9A        1.0     0.131000     0.046800     0.250000    Uiso  0.922000 H
   H9B        0.5000  0.262000     0.064200     0.338500    Uiso  0.922000 H
   H9C        0.5000  0.262000     0.064200     0.161500    Uiso  0.922000 H

loop_
   _atom_site_aniso_label
   _atom_site_aniso_U_11
   _atom_site_aniso_U_22
   _atom_site_aniso_U_33
   _atom_site_aniso_U_12
   _atom_site_aniso_U_13
   _atom_site_aniso_U_23
   Pb1	 0.04170  0.07760  0.04600  0.00550  0.00000  0.00000
   Pb2	 0.04960  0.09510  0.05900  0.00950  0.00000  0.00000
   I1	 0.10100  0.15700  0.10800  0.00000  0.06500  0.00000
   I2	 0.07800  0.14600  0.07800  0.00000 -0.03700  0.00000
   I3	 0.09800  0.20300  0.09400  0.00000 -0.05700  0.00000
   I4	 0.07100  0.17900  0.07500  0.00000  0.03020  0.00000
   I5	 0.09900  0.07400  0.14900  0.01400  0.00000  0.00000
   I6	 0.09700  0.07000  0.27400 -0.00300  0.00000  0.00000
   I7	 0.09200  0.08400  0.23400 -0.00600  0.00000  0.00000
