# Supplementary material for: A2Bn–1PbnI3n+1 (A = BA, PEA; B = MA; n = 1, 2): Engineering Quantum-Well Crystals for High Mass Density and Fast Scintillators
Source: J Phys Chem C Nanomater Interfaces. 2023 Apr 26;127(22):10737–47. doi: 10.1021/acs.jpcc.3c00824 (PMC10258843; doi:10.1021/acs.jpcc.3c00824)
Supplement: Supplementary file 4 — jp3c00824_si_004.cif [file jp3c00824_si_004.cif]

#======================================================================
# CRYSTAL DATA
#----------------------------------------------------------------------
data_VESTA_phase_1

_chemical_name_common                  'C H I N Pb                            '
_cell_length_a                         8.801500
_cell_length_b                         8.813000
_cell_length_c                         45.727600
_cell_angle_alpha                      97.036400
_cell_angle_beta                       93.957703
_cell_angle_gamma                      90.182297
_cell_volume                           3511.629686
_space_group_name_H-M_alt              'P 1'
_space_group_IT_number                 1

loop_
_space_group_symop_operation_xyz
   'x, y, z'

loop_
   _atom_site_label
   _atom_site_occupancy
   _atom_site_fract_x
   _atom_site_fract_y
   _atom_site_fract_z
   _atom_site_adp_type
   _atom_site_U_iso_or_equiv
   _atom_site_type_symbol
   C1         1.0     0.475435     0.960929     0.543616    Uiso  ? C
   C2         1.0     0.837142     0.074491     0.973405    Uiso  ? C
   C3         1.0     0.626531     0.283461     0.452720    Uiso  ? C
   C4         1.0     0.626531     0.283461     0.952720    Uiso  ? C
   C5         1.0     0.688220     0.071434     0.481219    Uiso  ? C
   C6         1.0     0.688220     0.071434     0.981219    Uiso  ? C
   C7         1.0     0.818696     0.401931     0.424317    Uiso  ? C
   C8         1.0     0.818696     0.401931     0.924317    Uiso  ? C
   C9         1.0     0.776088     0.287985     0.444689    Uiso  ? C
   C10        1.0     0.837142     0.074491     0.473405    Uiso  ? C
   C11        1.0     0.776088     0.287985     0.944689    Uiso  ? C
   C12        1.0     0.881324     0.183166     0.955437    Uiso  ? C
   C13        1.0     0.537985     0.110736     0.051116    Uiso  ? C
   C14        1.0     0.964262     0.743160     0.545746    Uiso  ? C
   C15        1.0     0.964262     0.743160     0.045746    Uiso  ? C
   C16        1.0     0.041761     0.614808     0.555265    Uiso  ? C
   C17        1.0     0.041761     0.614808     0.055265    Uiso  ? C
   C18        1.0     0.187786     0.636347     0.574937    Uiso  ? C
   C19        1.0     0.187786     0.636347     0.074937    Uiso  ? C
   C20        1.0     0.881324     0.183166     0.455437    Uiso  ? C
   C21        1.0     0.769515     0.574413     0.518723    Uiso  ? C
   C22        1.0     0.766755     0.352009     0.892544    Uiso  ? C
   C23        1.0     0.583122     0.177364     0.971041    Uiso  ? C
   C24        1.0     0.693172     0.134648     0.567576    Uiso  ? C
   C25        1.0     0.693172     0.134648     0.067576    Uiso  ? C
   C26        1.0     0.250589     0.066783     0.519885    Uiso  ? C
   C27        1.0     0.250589     0.066783     0.019885    Uiso  ? C
   C28        1.0     0.453765     0.238041     0.043074    Uiso  ? C
   C29        1.0     0.475435     0.960929     0.043616    Uiso  ? C
   C30        1.0     0.310509     0.216192     0.527688    Uiso  ? C
   C31        1.0     0.310509     0.216192     0.027688    Uiso  ? C
   C32        1.0     0.766755     0.352009     0.392544    Uiso  ? C
   C33        1.0     0.701480     0.090194     0.598458    Uiso  ? C
   C34        1.0     0.333409     0.938886     0.527870    Uiso  ? C
   C35        1.0     0.333409     0.938886     0.027870    Uiso  ? C
   C36        1.0     0.453765     0.238041     0.543074    Uiso  ? C
   C37        1.0     0.745418     0.198695     0.748281    Uiso  ? C
   C38        1.0     0.745418     0.198695     0.248281    Uiso  ? C
   C39        1.0     0.583122     0.177364     0.471041    Uiso  ? C
   C40        1.0     0.183799     0.757102     0.751077    Uiso  ? C
   C41        1.0     0.183799     0.757102     0.251077    Uiso  ? C
   C42        1.0     0.701480     0.090194     0.098458    Uiso  ? C
   C43        1.0     0.769515     0.574413     0.018723    Uiso  ? C
   C44        1.0     0.537985     0.110736     0.551116    Uiso  ? C
   C45        1.0    -0.020057     0.465891     0.046468    Uiso  ? C
   C46        1.0     0.068095     0.652177     0.468357    Uiso  ? C
   C47        1.0     0.068095     0.652177     0.968357    Uiso  ? C
   C48        1.0     0.274160     0.890402     0.400572    Uiso  ? C
   C49        1.0     0.274160     0.890402     0.900572    Uiso  ? C
   C50        1.0     0.324831     0.562595     0.477203    Uiso  ? C
   C51        1.0     0.121075     0.766201     0.452604    Uiso  ? C
   C52        1.0     0.121075     0.766201     0.952604    Uiso  ? C
   C53        1.0     0.169883     0.549648     0.480665    Uiso  ? C
   C54        1.0     0.169883     0.549648     0.980665    Uiso  ? C
   C55        1.0     0.332116     0.907794     0.432571    Uiso  ? C
   C56        1.0     0.332116     0.907794     0.932571    Uiso  ? C
   C57        1.0     0.276737     0.781547     0.949235    Uiso  ? C
   C58        1.0     0.276737     0.781547     0.449235    Uiso  ? C
   C59        1.0     0.377971     0.678217     0.961627    Uiso  ? C
   C60        1.0    -0.020057     0.465891     0.546468    Uiso  ? C
   C61        1.0     0.324831     0.562595     0.977203    Uiso  ? C
   C62        1.0     0.846048     0.445531     0.028028    Uiso  ? C
   C63        1.0     0.846048     0.445531     0.528028    Uiso  ? C
   C64        1.0     0.168514     0.612206     0.106422    Uiso  ? C
   C65        1.0     0.168514     0.612206     0.606422    Uiso  ? C
   C66        1.0     0.828626     0.723081     0.027740    Uiso  ? C
   C67        1.0     0.828626     0.723081     0.527740    Uiso  ? C
   C68        1.0     0.377971     0.678217     0.461627    Uiso  ? C
   H1         1.0     0.538853     0.860411     0.550051    Uiso  ? H
   H2         1.0     0.139355     0.049655     0.507688    Uiso  ? H
   H3         1.0     0.245719     0.316333     0.021743    Uiso  ? H
   H4         1.0     0.139355     0.049655     0.007688    Uiso  ? H
   H5         1.0     0.538853     0.860411     0.050051    Uiso  ? H
   H6         1.0     0.730672     0.256279     0.068138    Uiso  ? H
   H7         1.0     0.614444     0.305139     0.114944    Uiso  ? H
   H8         1.0     0.778119     0.064146     0.556429    Uiso  ? H
   H9         1.0     0.778119     0.064146     0.056429    Uiso  ? H
   H10        1.0     0.501355     0.354961     0.548970    Uiso  ? H
   H11        1.0     0.501355     0.354961     0.048970    Uiso  ? H
   H12        1.0     0.730672     0.256279     0.568138    Uiso  ? H
   H13        1.0     0.245719     0.316333     0.521743    Uiso  ? H
   H14        1.0     0.287189     0.821979     0.521641    Uiso  ? H
   H15        1.0     0.287189     0.821979     0.021641    Uiso  ? H
   H16        1.0     0.947250     0.642920     0.471213    Uiso  ? H
   H17        1.0     0.947250     0.642920     0.971213    Uiso  ? H
   H18        1.0     0.457218     0.915102     0.434696    Uiso  ? H
   H19        1.0     0.457218     0.915102     0.934696    Uiso  ? H
   H20        1.0     0.614444     0.305139     0.614944    Uiso  ? H
   H21        1.0     0.618221     0.170147     0.138211    Uiso  ? H
   H22        1.0     0.482709     0.161132     0.610444    Uiso  ? H
   H23        1.0     0.817177     0.109242     0.109098    Uiso  ? H
   H24        1.0     0.542944     0.363380     0.944251    Uiso  ? H
   H25        1.0     0.542944     0.363380     0.444251    Uiso  ? H
   H26        1.0     0.969868     0.237933     0.883416    Uiso  ? H
   H27        1.0     0.969868     0.237933     0.383416    Uiso  ? H
   H28        1.0     0.765769     0.514570     0.929669    Uiso  ? H
   H29        1.0     0.765769     0.514570     0.429669    Uiso  ? H
   H30        1.0     0.998686     0.186830     0.949653    Uiso  ? H
   H31        1.0     0.998686     0.186830     0.449653    Uiso  ? H
   H32        1.0     0.942390     0.424144     0.926491    Uiso  ? H
   H33        1.0     0.942390     0.424144     0.426491    Uiso  ? H
   H34        1.0     0.652343    -0.012544     0.495203    Uiso  ? H
   H35        1.0     0.467387     0.176369     0.477488    Uiso  ? H
   H36        1.0     0.652343    -0.012544     0.995203    Uiso  ? H
   H37        1.0     0.918956     0.991294     0.481204    Uiso  ? H
   H38        1.0     0.918956     0.991294     0.981204    Uiso  ? H
   H39        1.0     0.820897     0.189074     0.358843    Uiso  ? H
   H40        1.0     0.820897     0.189074     0.858843    Uiso  ? H
   H41        1.0     0.817177     0.109242     0.609098    Uiso  ? H
   H42        1.0     0.669210    -0.031774     0.099317    Uiso  ? H
   H43        1.0     0.669210    -0.031774     0.599317    Uiso  ? H
   H44        1.0     0.482709     0.161132     0.110444    Uiso  ? H
   H45        1.0     0.456460     0.756091     0.886610    Uiso  ? H
   H46        1.0     0.456460     0.756091     0.386610    Uiso  ? H
   H47        1.0     0.618221     0.170147     0.638211    Uiso  ? H
   H48        1.0     0.293033     0.021365     0.441706    Uiso  ? H
   H49        1.0     0.829910     0.114977     0.890476    Uiso  ? H
   H50        1.0     0.829910     0.114977     0.390476    Uiso  ? H
   H51        1.0     0.645229     0.319821     0.889271    Uiso  ? H
   H52        1.0     0.645229     0.319821     0.389271    Uiso  ? H
   H53        1.0     0.787797     0.445258     0.879103    Uiso  ? H
   H54        1.0     0.787797     0.445258     0.379103    Uiso  ? H
   H55        1.0     0.293033     0.021365     0.941706    Uiso  ? H
   H56        1.0     0.467387     0.176369     0.977488    Uiso  ? H
   H57        1.0     0.657145     0.422347     0.757107    Uiso  ? H
   H58        1.0     0.039863     0.843817     0.942692    Uiso  ? H
   H59        1.0     0.125891     0.495051     0.108587    Uiso  ? H
   H60        1.0     0.276986     0.631656     0.619878    Uiso  ? H
   H61        1.0     0.276986     0.631656     0.119878    Uiso  ? H
   H62        1.0     0.055950     0.712637     0.641145    Uiso  ? H
   H63        1.0     0.055950     0.712637     0.141145    Uiso  ? H
   H64        1.0     0.769569     0.823987     0.520514    Uiso  ? H
   H65        1.0     0.769569     0.823987     0.020514    Uiso  ? H
   H66        1.0     0.664610     0.558373     0.504400    Uiso  ? H
   H67        1.0     0.664610     0.558373     0.004400    Uiso  ? H
   H68        1.0     0.038152     0.364890     0.554043    Uiso  ? H
   H69        1.0     0.038152     0.364890     0.054043    Uiso  ? H
   H70        1.0     0.087712     0.838424     0.616934    Uiso  ? H
   H71        1.0     0.039863     0.843817     0.442692    Uiso  ? H
   H72        1.0     0.125891     0.495051     0.608587    Uiso  ? H
   H73        1.0     0.273327     0.552860     0.567636    Uiso  ? H
   H74        1.0     0.011711     0.859584     0.552414    Uiso  ? H
   H75        1.0     0.011711     0.859584     0.052414    Uiso  ? H
   H76        1.0     0.236826     0.752739     0.574148    Uiso  ? H
   H77        1.0     0.236826     0.752739     0.074148    Uiso  ? H
   H78        1.0     0.801228     0.329178     0.520648    Uiso  ? H
   H79        1.0     0.801228     0.329178     0.020648    Uiso  ? H
   H80        1.0     0.303254     0.742535     0.862610    Uiso  ? H
   H81        1.0     0.308595     0.990917     0.390055    Uiso  ? H
   H82        1.0     0.308595     0.990917     0.890055    Uiso  ? H
   H83        1.0     0.149617     0.879277     0.397253    Uiso  ? H
   H84        1.0     0.149617     0.879277     0.897253    Uiso  ? H
   H85        1.0     0.304176     0.646118     0.391886    Uiso  ? H
   H86        1.0     0.304176     0.646118     0.891886    Uiso  ? H
   H87        1.0     0.273327     0.552860     0.067636    Uiso  ? H
   H88        1.0    -0.052898     0.701082     0.109865    Uiso  ? H
   H89        1.0     0.087712     0.838424     0.116934    Uiso  ? H
   H90        1.0     0.303254     0.742535     0.362610    Uiso  ? H
   H91        1.0     0.126802     0.460489     0.492802    Uiso  ? H
   H92        1.0     0.499493     0.689183     0.459101    Uiso  ? H
   H93        1.0     0.657145     0.422347     0.257107    Uiso  ? H
   H94        1.0     0.736410     0.202853     0.724797    Uiso  ? H
   H95        1.0     0.736410     0.202853     0.224797    Uiso  ? H
   H96        1.0     0.640472     0.306708     0.783425    Uiso  ? H
   H97        1.0     0.640472     0.306708     0.283425    Uiso  ? H
   H98        1.0    -0.052898     0.701082     0.609865    Uiso  ? H
   H99        1.0     0.860231     0.233407     0.757737    Uiso  ? H
   H100       1.0     0.860231     0.233407     0.257737    Uiso  ? H
   H101       1.0     0.523143     0.280805     0.753127    Uiso  ? H
   H102       1.0     0.523143     0.280805     0.253127    Uiso  ? H
   H103       1.0     0.717659     0.081689     0.753267    Uiso  ? H
   H104       1.0     0.717659     0.081689     0.253267    Uiso  ? H
   H105       1.0     0.499493     0.689183     0.959101    Uiso  ? H
   H106       1.0     0.404620     0.482361     0.486676    Uiso  ? H
   H107       1.0     0.126802     0.460489     0.992802    Uiso  ? H
   H108       1.0     0.279063     0.633679     0.216299    Uiso  ? H
   H109       1.0     0.213288     0.869964     0.744358    Uiso  ? H
   H110       1.0     0.264622     0.528598     0.744195    Uiso  ? H
   H111       1.0     0.264622     0.528598     0.244195    Uiso  ? H
   H112       1.0     0.066801     0.723587     0.742809    Uiso  ? H
   H113       1.0     0.213288     0.869964     0.244358    Uiso  ? H
   H114       1.0     0.404620     0.482361     0.986676    Uiso  ? H
   H115       1.0     0.279063     0.633679     0.716299    Uiso  ? H
   H116       1.0     0.197004     0.761322     0.274737    Uiso  ? H
   H117       1.0     0.197004     0.761322     0.774737    Uiso  ? H
   H118       1.0     0.401959     0.665865     0.245753    Uiso  ? H
   H119       1.0     0.401959     0.665865     0.745753    Uiso  ? H
   H120       1.0     0.066801     0.723587     0.242809    Uiso  ? H
   I1         1.0     0.569978     0.096552     0.822212    Uiso  ? I
   I2         1.0     0.843796     0.005466     0.171699    Uiso  ? I
   I3         1.0     0.843796     0.005466     0.671699    Uiso  ? I
   I4         1.0     0.076778     0.939688     0.329414    Uiso  ? I
   I5         1.0     0.076778     0.939688     0.829414    Uiso  ? I
   I6         1.0     0.351846     0.850146     0.177802    Uiso  ? I
   I7         1.0     0.351846     0.850146     0.677803    Uiso  ? I
   I8         1.0     0.569978     0.096552     0.322212    Uiso  ? I
   I9         1.0     0.003999     0.508144     0.179271    Uiso  ? I
   I10        1.0     0.702531     0.717669     0.250035    Uiso  ? I
   I11        1.0     0.918628     0.440141     0.319826    Uiso  ? I
   I12        1.0     0.420118     0.586898     0.814731    Uiso  ? I
   I13        1.0     0.420118     0.586898     0.314731    Uiso  ? I
   I14        1.0     0.499851     0.359488     0.685108    Uiso  ? I
   I15        1.0     0.499851     0.359488     0.185108    Uiso  ? I
   I16        1.0     0.253282     0.347106     0.894320    Uiso  ? I
   I17        1.0     0.253282     0.347106     0.394320    Uiso  ? I
   I18        1.0     0.653305     0.596892     0.605652    Uiso  ? I
   I19        1.0     0.743107     0.821248     0.894468    Uiso  ? I
   I20        1.0     0.743107     0.821248     0.394468    Uiso  ? I
   I21        1.0     0.178648     0.119051     0.605995    Uiso  ? I
   I22        1.0     0.178648     0.119051     0.105995    Uiso  ? I
   I23        1.0     0.219214     0.232791     0.750129    Uiso  ? I
   I24        1.0     0.219214     0.232791     0.250129    Uiso  ? I
   I25        1.0     0.702531     0.717669     0.750035    Uiso  ? I
   I26        1.0     0.918628     0.440141     0.819826    Uiso  ? I
   I27        1.0     0.003999     0.508144     0.679271    Uiso  ? I
   I28        1.0     0.653305     0.596892     0.105652    Uiso  ? I
   N1         1.0     0.337342     0.750069     0.884635    Uiso  ? N
   N2         1.0     0.852911     0.214704     0.380836    Uiso  ? N
   N3         1.0     0.852911     0.214704     0.880836    Uiso  ? N
   N4         1.0     0.057735     0.723999     0.619188    Uiso  ? N
   N5         1.0     0.288604     0.639059     0.238718    Uiso  ? N
   N6         1.0     0.288604     0.639059     0.738718    Uiso  ? N
   N7         1.0     0.057735     0.723999     0.119188    Uiso  ? N
   N8         1.0     0.634864     0.308864     0.761147    Uiso  ? N
   N9         1.0     0.337342     0.750069     0.384635    Uiso  ? N
   N10        1.0     0.597630     0.186899     0.116474    Uiso  ? N
   N11        1.0     0.597630     0.186899     0.616474    Uiso  ? N
   N12        1.0     0.634864     0.308864     0.261147    Uiso  ? N
   Pb1        1.0     0.241703     0.268329     0.823605    Uiso  ? Pb
   Pb2        1.0     0.241703     0.268329     0.323605    Uiso  ? Pb
   Pb3        1.0     0.676084     0.677437     0.676389    Uiso  ? Pb
   Pb4        1.0     0.676084     0.677437     0.176389    Uiso  ? Pb
   Pb5        1.0     0.747326     0.769068     0.823375    Uiso  ? Pb
   Pb6        1.0     0.747326     0.769068     0.323375    Uiso  ? Pb
   Pb7        1.0     0.174850     0.175734     0.676542    Uiso  ? Pb
   Pb8        1.0     0.174850     0.175734     0.176542    Uiso  ? Pb
