# Supplementary material for: A2Bn–1PbnI3n+1 (A = BA, PEA; B = MA; n = 1, 2): Engineering Quantum-Well Crystals for High Mass Density and Fast Scintillators
Source: J Phys Chem C Nanomater Interfaces. 2023 Apr 26;127(22):10737–47. doi: 10.1021/acs.jpcc.3c00824 (PMC10258843; doi:10.1021/acs.jpcc.3c00824)
Supplement: Supplementary file 5 — jp3c00824_si_005.cif [file jp3c00824_si_005.cif]

#======================================================================
# CRYSTAL DATA
#----------------------------------------------------------------------
data_VESTA_phase_1

_chemical_name_common                  'New structure'
_cell_length_a                         8.583500
_cell_length_b                         8.683300
_cell_length_c                         33.205299
_cell_angle_alpha                      85.151100
_cell_angle_beta                       85.128098
_cell_angle_gamma                      90.392097
_cell_volume                           2456.881903
_space_group_name_H-M_alt              'P -1'
_space_group_IT_number                 2

loop_
_space_group_symop_operation_xyz
   'x, y, z'
   '-x, -y, -z'

loop_
   _atom_site_label
   _atom_site_occupancy
   _atom_site_fract_x
   _atom_site_fract_y
   _atom_site_fract_z
   _atom_site_adp_type
   _atom_site_U_iso_or_equiv
   _atom_site_type_symbol
   Pb         1.0     0.000000     0.000000     0.000000    Uiso  ? Pb
   Pb         1.0     0.500000     0.500000     0.000000    Uiso  ? Pb
   Pb         1.0     0.500000     0.000000     0.500000    Uiso  ? Pb
   Pb         1.0     0.000000     0.500000     0.500000    Uiso  ? Pb
   I          1.0     0.691000     0.808380     0.000930    Uiso  ? I
   I          1.0     0.309000     0.191620     0.999070    Uiso  ? I
   I          1.0     0.446640     0.478670     0.098160    Uiso  ? I
   I          1.0     0.553360     0.521330     0.901840    Uiso  ? I
   I          1.0     0.016370     0.019990     0.901880    Uiso  ? I
   I          1.0     0.983630     0.980010     0.098120    Uiso  ? I
   I          1.0     0.809550     0.809790     0.500910    Uiso  ? I
   I          1.0     0.190450     0.190210     0.499090    Uiso  ? I
   I          1.0     0.978600     0.446440     0.598130    Uiso  ? I
   I          1.0     0.021400     0.553560     0.401870    Uiso  ? I
   I          1.0     0.520100     0.016700     0.401930    Uiso  ? I
   I          1.0     0.479900     0.983300     0.598070    Uiso  ? I
   I          1.0     0.190460     0.690650     0.999140    Uiso  ? I
   I          1.0     0.809540     0.309350     0.000860    Uiso  ? I
   I          1.0     0.308240     0.690980     0.500970    Uiso  ? I
   I          1.0     0.691760     0.309020     0.499030    Uiso  ? I
   I          1.0     0.192400     0.811100     0.497600    Uiso  ? I
   I          1.0     0.807600     0.188900     0.502400    Uiso  ? I
   I          1.0     0.688800     0.684700     0.499400    Uiso  ? I
   I          1.0     0.311200     0.315300     0.500600    Uiso  ? I
   I          1.0     0.308200     0.805800     0.000600    Uiso  ? I
   I          1.0     0.691800     0.194200     0.999400    Uiso  ? I
   I          1.0     0.811000     0.689000     0.997600    Uiso  ? I
   I          1.0     0.189000     0.311000     0.002400    Uiso  ? I
   N          1.0     0.953400     0.607300     0.919900    Uiso  ? N
   N          1.0     0.046600     0.392700     0.080100    Uiso  ? N
   N          1.0     0.600600     0.107000     0.918600    Uiso  ? N
   N          1.0     0.399400     0.893000     0.081400    Uiso  ? N
   N          1.0     0.894100     0.045300     0.579900    Uiso  ? N
   N          1.0     0.105900     0.954700     0.420100    Uiso  ? N
   N          1.0     0.393300     0.399300     0.581300    Uiso  ? N
   N          1.0     0.606700     0.600700     0.418700    Uiso  ? N
   C          1.0     0.058800     0.621500     0.830100    Uiso  ? C
   C          1.0     0.941200     0.378500     0.169900    Uiso  ? C
   C          1.0     0.555300     0.120800     0.830100    Uiso  ? C
   C          1.0     0.444700     0.879200     0.169900    Uiso  ? C
   C          1.0     0.495800     0.507000     0.598800    Uiso  ? C
   C          1.0     0.504200     0.493000     0.401200    Uiso  ? C
   C          1.0     0.069400     0.497800     0.901700    Uiso  ? C
   C          1.0     0.930600     0.502200     0.098300    Uiso  ? C
   C          1.0     0.373700     0.438000     0.670700    Uiso  ? C
   C          1.0     0.626300     0.562000     0.329300    Uiso  ? C
   C          1.0     0.877300     0.941100     0.669900    Uiso  ? C
   C          1.0     0.122700     0.058900     0.330100    Uiso  ? C
   C          1.0     0.300000     0.302000     0.684200    Uiso  ? C
   C          1.0     0.700000     0.698000     0.315800    Uiso  ? C
   C          1.0     0.520500     0.440000     0.642400    Uiso  ? C
   C          1.0     0.479500     0.560000     0.357600    Uiso  ? C
   C          1.0     0.025100     0.959000     0.641600    Uiso  ? C
   C          1.0     0.974900     0.041000     0.358400    Uiso  ? C
   C          1.0     0.175000     0.570000     0.708700    Uiso  ? C
   C          1.0     0.825000     0.430000     0.291300    Uiso  ? C
   C          1.0     0.664000     0.042000     0.712100    Uiso  ? C
   C          1.0     0.336000     0.958000     0.287900    Uiso  ? C
   C          1.0     0.496000     0.010500     0.901400    Uiso  ? C
   C          1.0     0.504000     0.989500     0.098600    Uiso  ? C
   C          1.0     0.006700     0.930300     0.598400    Uiso  ? C
   C          1.0     0.993300     0.069700     0.401600    Uiso  ? C
   C          1.0     0.204000     0.687000     0.819800    Uiso  ? C
   C          1.0     0.796000     0.313000     0.180200    Uiso  ? C
   C          1.0     0.816000     0.795000     0.680500    Uiso  ? C
   C          1.0     0.184000     0.205000     0.319500    Uiso  ? C
   C          1.0     0.425000     0.183000     0.818200    Uiso  ? C
   C          1.0     0.575000     0.817000     0.181800    Uiso  ? C
   C          1.0     0.046000     0.476300     0.857700    Uiso  ? C
   C          1.0     0.954000     0.523700     0.142300    Uiso  ? C
   C          1.0     0.931000     0.687000     0.815000    Uiso  ? C
   C          1.0     0.069000     0.313000     0.185000    Uiso  ? C
   C          1.0     0.559000     0.394000     0.778900    Uiso  ? C
   C          1.0     0.441000     0.606000     0.221100    Uiso  ? C
   C          1.0     0.080000     0.888000     0.780100    Uiso  ? C
   C          1.0     0.920000     0.112000     0.219900    Uiso  ? C
   C          1.0     0.557000     0.977200     0.857600    Uiso  ? C
   C          1.0     0.443000     0.022800     0.142400    Uiso  ? C
   C          1.0     0.698000     0.192000     0.815900    Uiso  ? C
   C          1.0     0.302000     0.808000     0.184100    Uiso  ? C
   C          1.0     0.315000     0.577000     0.682200    Uiso  ? C
   C          1.0     0.685000     0.423000     0.317800    Uiso  ? C
   C          1.0     0.694000     0.328000     0.791400    Uiso  ? C
   C          1.0     0.306000     0.672000     0.208600    Uiso  ? C
   C          1.0     0.428000     0.320000     0.792400    Uiso  ? C
   C          1.0     0.572000     0.680000     0.207600    Uiso  ? C
   C          1.0     0.111000     0.440000     0.720200    Uiso  ? C
   C          1.0     0.889000     0.560000     0.279800    Uiso  ? C
   C          1.0     0.805000     0.067000     0.685500    Uiso  ? C
   C          1.0     0.195000     0.933000     0.314500    Uiso  ? C
   C          1.0     0.167000     0.307000     0.709200    Uiso  ? C
   C          1.0     0.833000     0.693000     0.290800    Uiso  ? C
   C          1.0     0.609000     0.907000     0.720100    Uiso  ? C
   C          1.0     0.391000     0.093000     0.279900    Uiso  ? C
   C          1.0     0.676000     0.780000     0.706000    Uiso  ? C
   C          1.0     0.324000     0.220000     0.294000    Uiso  ? C
   C          1.0     0.212000     0.825000     0.794600    Uiso  ? C
   C          1.0     0.788000     0.175000     0.205400    Uiso  ? C
   C          1.0     0.945000     0.823000     0.790100    Uiso  ? C
   C          1.0     0.055000     0.177000     0.209900    Uiso  ? C
   H          1.0     0.964400     0.699500     0.906000    Uiso  ? H
   H          1.0     0.035600     0.300500     0.094000    Uiso  ? H
   H          1.0     0.968700     0.614500     0.945900    Uiso  ? H
   H          1.0     0.031300     0.385500     0.054100    Uiso  ? H
   H          1.0     0.858900     0.572200     0.918400    Uiso  ? H
   H          1.0     0.141100     0.427800     0.081600    Uiso  ? H
   H          1.0     0.585100     0.094800     0.945700    Uiso  ? H
   H          1.0     0.414900     0.905200     0.054300    Uiso  ? H
   H          1.0     0.584800     0.204800     0.909900    Uiso  ? H
   H          1.0     0.415200     0.795200     0.090100    Uiso  ? H
   H          1.0     0.696800     0.081100     0.910800    Uiso  ? H
   H          1.0     0.303200     0.918900     0.089200    Uiso  ? H
   H          1.0     0.886500     0.028700     0.553900    Uiso  ? H
   H          1.0     0.113500     0.971300     0.446100    Uiso  ? H
   H          1.0     0.928100     0.140500     0.581000    Uiso  ? H
   H          1.0     0.071900     0.859500     0.419000    Uiso  ? H
   H          1.0     0.802200     0.033800     0.593900    Uiso  ? H
   H          1.0     0.197800     0.966200     0.406100    Uiso  ? H
   H          1.0     0.299000     0.402800     0.593900    Uiso  ? H
   H          1.0     0.701000     0.597200     0.406100    Uiso  ? H
   H          1.0     0.429600     0.304000     0.584700    Uiso  ? H
   H          1.0     0.570400     0.696000     0.415300    Uiso  ? H
   H          1.0     0.390200     0.426900     0.554700    Uiso  ? H
   H          1.0     0.609800     0.573100     0.445300    Uiso  ? H
   H          1.0     0.448800     0.607200     0.599400    Uiso  ? H
   H          1.0     0.551200     0.392800     0.400600    Uiso  ? H
   H          1.0     0.593500     0.517000     0.582300    Uiso  ? H
   H          1.0     0.406500     0.483000     0.417700    Uiso  ? H
   H          1.0     0.061000     0.399000     0.917700    Uiso  ? H
   H          1.0     0.939000     0.601000     0.082300    Uiso  ? H
   H          1.0     0.172200     0.537300     0.902900    Uiso  ? H
   H          1.0     0.827800     0.462700     0.097100    Uiso  ? H
   H          1.0     0.338900     0.208500     0.676400    Uiso  ? H
   H          1.0     0.661100     0.791500     0.323600    Uiso  ? H
   H          1.0     0.559200     0.335800     0.641600    Uiso  ? H
   H          1.0     0.440800     0.664200     0.358400    Uiso  ? H
   H          1.0     0.597400     0.500600     0.653100    Uiso  ? H
   H          1.0     0.402600     0.499400     0.346900    Uiso  ? H
   H          1.0     0.064500     0.062000     0.641900    Uiso  ? H
   H          1.0     0.935500     0.938000     0.358100    Uiso  ? H
   H          1.0     0.100800     0.887700     0.652100    Uiso  ? H
   H          1.0     0.899200     0.112300     0.347900    Uiso  ? H
   H          1.0     0.130400     0.659700     0.717400    Uiso  ? H
   H          1.0     0.869600     0.340300     0.282600    Uiso  ? H
   H          1.0     0.614000     0.124800     0.723300    Uiso  ? H
   H          1.0     0.386000     0.875200     0.276700    Uiso  ? H
   H          1.0     0.396700     0.060800     0.900700    Uiso  ? H
   H          1.0     0.603300     0.939200     0.099300    Uiso  ? H
   H          1.0     0.481700     0.914400     0.918600    Uiso  ? H
   H          1.0     0.518300     0.085600     0.081400    Uiso  ? H
   H          1.0     0.969000     0.826600     0.597600    Uiso  ? H
   H          1.0     0.031000     0.173400     0.402400    Uiso  ? H
   H          1.0     0.105700     0.939700     0.582400    Uiso  ? H
   H          1.0     0.894300     0.060300     0.417600    Uiso  ? H
   H          1.0     0.291500     0.641600     0.829400    Uiso  ? H
   H          1.0     0.708500     0.358400     0.170600    Uiso  ? H
   H          1.0     0.865300     0.708400     0.671200    Uiso  ? H
   H          1.0     0.134700     0.291600     0.328800    Uiso  ? H
   H          1.0     0.331400     0.135300     0.827100    Uiso  ? H
   H          1.0     0.668600     0.864700     0.172900    Uiso  ? H
   H          1.0     0.121100     0.403800     0.847600    Uiso  ? H
   H          1.0     0.878900     0.596200     0.152400    Uiso  ? H
   H          1.0     0.944600     0.432200     0.856700    Uiso  ? H
   H          1.0     0.055400     0.567800     0.143300    Uiso  ? H
   H          1.0     0.835500     0.639900     0.821400    Uiso  ? H
   H          1.0     0.164500     0.360100     0.178600    Uiso  ? H
   H          1.0     0.559700     0.484700     0.761900    Uiso  ? H
   H          1.0     0.440300     0.515300     0.238100    Uiso  ? H
   H          1.0     0.086900     0.979400     0.763000    Uiso  ? H
   H          1.0     0.913100     0.020600     0.237000    Uiso  ? H
   H          1.0     0.661000     0.937700     0.857600    Uiso  ? H
   H          1.0     0.339000     0.062300     0.142400    Uiso  ? H
   H          1.0     0.493100     0.900100     0.848100    Uiso  ? H
   H          1.0     0.506900     0.099900     0.151900    Uiso  ? H
   H          1.0     0.790300     0.148100     0.822800    Uiso  ? H
   H          1.0     0.209700     0.851900     0.177200    Uiso  ? H
   H          1.0     0.364500     0.669900     0.673200    Uiso  ? H
   H          1.0     0.635500     0.330100     0.326800    Uiso  ? H
   H          1.0     0.786500     0.379300     0.782900    Uiso  ? H
   H          1.0     0.213500     0.620700     0.217100    Uiso  ? H
   H          1.0     0.335400     0.360600     0.784300    Uiso  ? H
   H          1.0     0.664600     0.639400     0.215700    Uiso  ? H
   H          1.0     0.020500     0.438300     0.737300    Uiso  ? H
   H          1.0     0.979500     0.561700     0.262700    Uiso  ? H
   H          1.0     0.846400     0.164700     0.679000    Uiso  ? H
   H          1.0     0.153600     0.835300     0.321000    Uiso  ? H
   H          1.0     0.115200     0.216700     0.718700    Uiso  ? H
   H          1.0     0.884800     0.783300     0.281300    Uiso  ? H
   H          1.0     0.516800     0.894200     0.736600    Uiso  ? H
   H          1.0     0.483200     0.105800     0.263400    Uiso  ? H
   H          1.0     0.630800     0.684500     0.713000    Uiso  ? H
   H          1.0     0.369200     0.315500     0.287000    Uiso  ? H
   H          1.0     0.306000     0.873200     0.787400    Uiso  ? H
   H          1.0     0.694000     0.126800     0.212600    Uiso  ? H
   H          1.0     0.857400     0.869000     0.780200    Uiso  ? H
   H          1.0     0.142600     0.131000     0.219800    Uiso  ? H
